# Supplementary material for: Simulation of the Impact of Pesticides on Pollinators Under Different Conditions Using Correlation Weighting of Quasi-SMILES Components Together with the Index of Ideality of Correlation (IIC)
Source: J Xenobiot. 2026 Jan 8;16(1):10. doi: 10.3390/jox16010010 (PMC12821586; doi:10.3390/jox16010010)
Supplement: Supplementary file 1 [file jox-16-00010-s001.zip]

Archive with 1 entries (1 files):
- jox-4036567-supplementary.xlsx
