# Supplementary material for: Simulation of the Impact of Pesticides on Pollinators Under Different Conditions Using Correlation Weighting of Quasi-SMILES Components Together with the Index of Ideality of Correlation (IIC)
Source: J Xenobiot. 2026 Jan 8;16(1):10. doi: 10.3390/jox16010010 (PMC12821586; doi:10.3390/jox16010010)
Supplement: Supplementary file 1 [file jox-16-00010-s001.zip › jox-4036567-supplementary.xlsx]

## Sheet: Comment
		+ = Active Training Set
		- = Passive Training Set
		# = Calibration Set
		* = Validation Set

## Sheet: Table S1
Set	CAS	SMILES	DCW	Expr	Calc	Expr-Calc	DefectSMILES	Applicability
#	ID1	O=C(NCCc1ccc(OCC#C)c(OC)c1)C(OCC#C)c2ccc(cc2)Cl[7][227][2272][AM][Adult][4]	4.8248	-2.204	-1.473	-0.731	1.0779	YES
+	ID2	O=[N+]([O-])c1cc(cc(c1N(CC(=C)C)CC)[N+](=O)[O-])C(F)(F)F[57][157][71][AM][Adult][2]	4.6419	-1.987	-1.5192	-0.4678	0.0535	YES
+	ID3	n1ccn(c1)CC(OCC=C)c2ccc(cc2Cl)Cl[44][708][74][AM][Adult][2]	0.2131	-1.954	-2.6377	0.6837	3.0495	YES
#	ID4	O=C1C(=C(N)N(C(=O)SCC=C)N1C(C)C)c2ccccc2C[26][227][34][AM][Adult][2]	4.0902	-2	-1.6585	-0.3415	0.0696	YES
#	ID5	N#CN=C(N(C)Cc1cnc(cc1)Cl)C[149][71][71][AM][Larva][3]	9.1181	-0.827	-0.3887	-0.4383	1.0386	YES
+	ID7	N#CN=C(N(C)Cc1cnc(cc1)Cl)C[149][71][71][AM][Larva][7]	7.8928	-2.077	-0.6981	-1.3789	1.0361	YES
-	ID9	N#CN=C(N(C)Cc1cnc(cc1)Cl)C[149][71][71][AM][Adult][3]	10.1026	-1.009	-0.14	-0.869	1.0385	YES
-	ID10	N#CN=C(N(C)Cc1cnc(cc1)Cl)C[149][71][71][BT][Adult][2]	9.5189	-1.118	-0.2874	-0.8306	2.0357	YES
+	ID11	N#CN=C(N(C)Cc1cnc(cc1)Cl)C[149][71][71][BT][Adult][3]	10.8963	-1.11	0.0605	-1.1705	2.0379	YES
-	ID12	N#CN=C(N(C)Cc1cnc(cc1)Cl)C[149][71][71][MR][Adult][14]	9.4229	-0.968	-0.3117	-0.6563	3.0346	YES
*	ID13	N#CN=C(N(C)Cc1cnc(cc1)Cl)C[149][71][71][OE][Larva][2]	8.5344	0.041	-0.5361	0.5771	2.0359	YES
+	ID14	O=C3N(C(=O)C)c1ccc(cc1CN3(NCc2cnccc2))C(F)(C(F)(F)F)C(F)(F)F[57][227][23][AM][Larva][8]	7.0687	-2.075	-0.9063	-1.1687	2.077	YES
+	ID15	OC(Cn1ncnc1)(CCc2ccc(cc2)Cl)C(C)(C)C[4][227][117][AM][Larva][8]	2.7279	-2.015	-2.0026	-0.0124	0.0607	YES
#	ID17	OC(C(Oc1ccc(cc1)Cl)n2ncnc2)C(C)(C)C[7][156][71][AM][Adult][2]	2.3359	-2.352	-2.1016	-0.2504	1.0538	YES
-	ID18	n1cnc3ccccc3(c1OCCc2ccc(cc2)C(C)(C)C)[19][232][23][AM][Adult][2]	5.4004	-0.763	-1.3276	0.5646	3.0549	No
-	ID19	n1cnc3ccccc3(c1OCCc2ccc(cc2)C(C)(C)C)[19][232][23][AM][Larva][3]	5.7934	0.46	-1.2283	1.6883	3.0573	No
#	ID21	O=C1C(=C(C=NN1C(C)(C)C)SCc2ccc(cc2)C(C)(C)C)Cl[26][157][217][AM][Adult][2]	8.7528	-0.42	-0.4809	0.0609	1.0705	YES
-	ID22	N#CC(OC(=O)C(Nc1ccc(cc1Cl)C(F)(F)F)C(C)C)c3cccc(Oc2ccccc2)c3[7][227][117][AM][Larva][3]	7.2524	0.081	-0.8599	0.9409	0.0942	YES
#	ID23	O=C(O)c2cc3ccccc3(nc2(C1=NC(C(=O)N1)(C)C(C)C))[4][72][34][AM][Larva][8]	3.6004	-2.687	-1.7822	-0.9048	2.0581	YES
*	ID24	OC3(Cn1ncnc1)(C(Cc2ccc(cc2)Cl)CCC3(C(C)C))[4][227][117][AM][Larva][8]	3.5323	-2.489	-1.7994	-0.6896	0.0704	YES
+	ID26	O=C(NC(C)(C)C)N1N=C(N(N)C1(=O))C(C)C[13][156][23][AM][Larva][3]	6.9661	-1.653	-0.9322	-0.7208	1.0314	YES
*	ID27	O=C(NC(C)(C)C)N1N=C(N(N)C1(=O))C(C)C[13][156][23][AM][Adult][2]	6.5731	-1.387	-1.0314	-0.3556	1.029	YES
+	ID28	O=C(NC(C)(C)C)N1N=C(N(N)C1(=O))C(C)C[13][156][23][AM][Larva][8]	4.9109	-2.058	-1.4512	-0.6068	1.0291	YES
+	ID29	O=C(N(c1ccc(F)cc1)C(C)C)COc2nnc(C(F)(F)F)s2[7][157][34][AM][Adult][2]	6.6549	-2.231	-1.0108	-1.2202	0.083	YES
*	ID31	O=C(NC(C)C)N2C(=O)N(c1cc(cc(c1)Cl)Cl)C(=O)C2[26][157][70][AM][Larva][8]	1.3697	-2.176	-2.3456	0.1696	1.0597	YES
-	ID32	O=C1OC(=NN1c2cc(OC(C)C)c(cc2Cl)Cl)C(C)(C)C[6][157][217][AM][Larva][8]	5.6505	-2.916	-1.2644	-1.6516	2.0664	YES
#	ID33	OC(c1ccc(cc1)Cl)(Cn2ncnc2)C(C)C3CC3[4][227][117][AM][Adult][1]	1.4594	-2	-2.323	0.323	0.0733	YES
*	ID34	OC(c1ccc(cc1)Cl)(Cn2ncnc2)C(C)C3CC3[4][227][117][AM][Larva][8]	-0.8138	-2.513	-2.8971	0.3841	0.0723	YES
#	ID35	OC(c1ccc(cc1)Cl)(Cn2ncnc2)C(C)C3CC3[4][227][117][AM][Adult][2]	0.8484	-2	-2.4773	0.4773	0.0723	YES
*	ID36	N#CN=S(=O)(C)C(c1cnc(cc1)C(F)(F)F)C[13][71][101][AM][Larva][7]	9.0225	-0.423	-0.4128	-0.0102	1.0567	YES
#	ID37	N#CN=S(=O)(C)C(c1cnc(cc1)C(F)(F)F)C[13][71][101][AM][Larva][8]	8.1925	-0.96	-0.6224	-0.3376	1.057	YES
-	ID39	N#CN=S(=O)(C)C(c1cnc(cc1)C(F)(F)F)C[13][71][101][AM][Adult][2]	9.8547	0.836	-0.2026	1.0386	1.0569	YES
#	ID40	N#CN=S(=O)(C)C(c1cnc(cc1)C(F)(F)F)C[13][71][101][OE][Larva][2]	9.664	-0.164	-0.2508	0.0868	2.0566	YES
#	ID41	O1C(C)CN(CC1C)CC(C)Cc2ccc(cc2)C(C)(C)C[128][232][23][AM][Adult][2]	5.7743	-1.98	-1.2332	-0.7468	3.0378	YES
#	ID42	n1ccccc1OC(C)COc3ccc(Oc2ccccc2)cc3[5][232][94][AM][Larva][8]	2.6477	-1.643	-2.0228	0.3798	4.0588	No
#	ID43	n1ccccc1OC(C)COc3ccc(Oc2ccccc2)cc3[5][232][94][AM][Adult][2]	4.3099	-1.862	-1.603	-0.259	4.0588	No
*	ID44	O=C(Nc1c(cc(cc1Br)Cl)C(=O)NC(C)C2CC2)c4cc(nn4(c3ncccc3Cl))Br[0][49][117][AM][Adult][4]	11.9378	0.154	0.3235	-0.1695	5.1402	No
#	ID45	O=C(Nc1c(cc(cc1Br)Cl)C(=O)NC(C)C2CC2)c4cc(nn4(c3ncccc3Cl))Br[0][49][117][AM][Larva][3]	11.5306	0.796	0.2207	0.5753	5.1402	No
#	ID46	FC(F)(F)c2cc(Oc1ccc(cc1)Cl)ccc2C(O)(C)Cn3ncnc3[7][227][117][AM][Larva][3]	3.9309	-1.678	-1.6988	0.0208	3.0765	No
+	ID47	FC(F)(F)c2cc(Oc1ccc(cc1)Cl)ccc2C(O)(C)Cn3ncnc3[7][227][117][AM][Adult][2]	3.5379	-2	-1.798	-0.202	3.0741	No
*	ID48	FC(F)(F)c2cc(Oc1ccc(cc1)Cl)ccc2C(O)(C)Cn3ncnc3[7][227][117][AM][Larva][8]	1.8757	-2.384	-2.2178	-0.1662	3.0741	No
-	ID49	FC(F)(F)c2cc(Oc1ccc(cc1)Cl)ccc2C(O)(C)Cn3ncnc3[7][227][117][BT2][Adult][4]	5.1318	-2.291	-1.3954	-0.8956	4.0759	No
*	ID50	O=C(O)C(Oc1ccc(cc1Cl)Cl)C[6][156][31][AM][Adult][2]	3.9145	-2.301	-1.7029	-0.5981	2.0305	YES
+	ID54	N#CC(OC(=O)C1C(C=C(Br)Br)C1(C)(C))c3cccc(Oc2ccccc2)c3[7][157][23][AM][Larva][3]	12.3954	1.301	0.4391	0.8619	0.1213	YES
+	ID55	N#CC(OC(=O)C1C(C=C(Br)Br)C1(C)(C))c3cccc(Oc2ccccc2)c3[7][157][23][AM][Adult][1]	12.6134	0.071	0.4941	-0.4231	0.1199	YES
+	ID56	N#CC(OC(=O)C1C(C=C(Br)Br)C1(C)(C))c3cccc(Oc2ccccc2)c3[7][157][23][AM][Adult][2]	12.0024	0.678	0.3398	0.3382	0.1189	YES
+	ID58	N#CC(OC(=O)C1C(C=C(Br)Br)C1(C)(C))c3cccc(Oc2ccccc2)c3[7][157][23][AM][Adult][3]	13.3799	0.719	0.6877	0.0313	0.1211	YES
#	ID59	N#CC(OC(=O)C1C(C=C(C(F)(F)F)Cl)C1(C)(C))c3cccc(Oc2ccccc2)c3[7][157][217][AM][Adult][2]	10.6373	0.041	-0.005	0.046	0.0918	YES
+	ID60	N#CC(OC(=O)C1C(C=C(C(F)(F)F)Cl)C1(C)(C))c3cccc(Oc2ccccc2)c3[7][157][217][OE][Larva][2]	10.4466	1.328	-0.0531	1.3811	1.0914	YES
+	ID61	N#CC(OC(=O)C1C(C=C(Cl)Cl)C1(C)(C))c3cccc(Oc2ccccc2)c3[7][157][217][AM][Adult][2]	10.7733	0.764	0.0294	0.7346	0.0857	YES
-	ID62	N#CC(OC(=O)C1C(C=C(Cl)Cl)C1(C)(C))c3cccc(Oc2ccccc2)c3[7][157][217][AM][Larva][3]	11.1663	0.886	0.1287	0.7573	0.0881	YES
+	ID63	N#CC(OC(=O)C1C(C=C(Cl)Cl)C1(C)(C))c3cccc(Oc2ccccc2)c3[7][157][217][AM][Adult][1]	11.3843	1.222	0.1837	1.0383	0.0867	YES
+	ID64	O=C(OCc1c(F)c(F)cc(F)c1(F))C2C(C=C(Cl)Cl)C2(C)(C)[7][157][217][AM][Adult][2]	6.2535	0.301	-1.1121	1.4131	0.0701	YES
-	ID65	O=C(OCc2cccc(Oc1ccccc1)c2)C3C(C=C(Cl)Cl)C3(C)(C)[7][157][217][AM][Adult][2]	8.2292	0.883	-0.6132	1.4962	0.0699	YES
#	ID66	OC2(C(=Cc1ccc(cc1)Cl)CCC2(C)(C))(Cn3ncnc3)[4][227][117][AM][Larva][8]	2.9398	-2.206	-1.9491	-0.2569	2.0673	YES
*	ID67	OC3(Cn1ncnc1)(C(Cc2ccc(cc2)Cl)CCC3(C)(C))[4][49][117][AM][Larva][8]	2.8695	-2.665	-1.9668	-0.6982	0.0757	YES
+	ID68	OC3(Cn1ncnc1)(C(Cc2ccc(cc2)Cl)CCC3(C)(C))[4][49][117][AM][Larva][3]	4.9247	-2.481	-1.4478	-1.0332	0.078	YES
#	ID69	OC3(Cn1ncnc1)(C(Cc2ccc(cc2)Cl)CCC3(C)(C))[4][49][117][AM][Adult][4]	5.3319	-1.944	-1.3449	-0.5991	0.078	YES
#	ID70	O=C1N(OCC1(C)C)Cc2ccccc2Cl[15][87][202][AM][Adult][2]	4.77	-1.931	-1.4868	-0.4442	2.0453	YES
#	ID71	O=C4OC(c2ccc(Oc1ccccc1)cc2)(C(=O)N4(Nc3ccccc3))C[7][227][94][AM][Adult][2]	7.2578	-1.398	-0.8585	-0.5395	3.1005	No
+	ID73	O=C4OC(=CC=5OC6(C)(C(O)CC3C(C)(COC(=O)C1CC1)C(OC(=O)C2CC2)CCC3(C)C6(C(O)C4=5)))c7cnccc7[7][13][8][AM][Adult][2]	5.7405	-2	-1.2417	-0.7583	19.1153	No
-	ID74	O=C(c1ccc(cc1S(=O)(=O)C)C(F)(F)F)C=2C(=O)N(NC=2C)C[57][71][34][AM][Adult][3]	5.3344	-2.079	-1.3443	-0.7347	3.0681	No
*	ID75	O=C(Nc1ccccc1)C2=C(OCCS2)C[2][156][34][AM][Adult][2]	-0.5199	-2.019	-2.8229	0.8039	3.0468	YES
#	ID76	O=C(Nc1ccccc1)C2=C(OCCS2)C[2][156][34][AM][Larva][3]	-0.1269	-2.352	-2.7236	0.3716	3.0492	YES
-	ID77	O=C2NN=C(C)CN2(N=Cc1cnccc1)[15][71][23][AM][Adult][2]	5.196	-2.068	-1.3792	-0.6888	1.039	YES
+	ID78	O=C2NN=C(C)CN2(N=Cc1cnccc1)[15][71][23][AM][Adult][4]	5.9962	-1.797	-1.1771	-0.6199	1.0414	YES
-	ID79	O=C(C1=CNN(C1(=O))C)c3ccc(c(C2=NOCC2)c3C)S(=O)(=O)C[23][23][34][AM][Larva][8]	5.158	-3.14	-1.3888	-1.7512	3.0903	No
+	ID80	O=C(NC1CCCCC1)N3C(=O)SC(c2ccc(cc2)Cl)C3C[82][227][117][AM][Larva][3]	7.9391	-1.851	-0.6864	-1.1646	1.0809	YES
-	ID81	O=C(OCc1c(F)c(F)c(c(F)c1(F))C)C2C(C=C(C(F)(F)F)Cl)C2(C)(C)[57][157][217][AM][Adult][2]	4.9696	-0.241	-1.4364	1.1954	0.0824	YES
-	ID82	O=C1C=C(ON1)C[3][23][7][AM][Adult][2]	3.3343	-2	-1.8494	-0.1506	0.0323	YES
+	ID83	O=C(Nc1ccc(cc1C)C(F)(C(F)(F)F)C(F)(F)F)c2cccc(c2(C(=O)NC(C)(C)CS(=O)(=O)C))I[57][49][23][AM][Adult][2]	7.0294	-2.301	-0.9162	-1.3848	2.0998	YES
+	ID84	O=C(N4CCC(c1nc(cs1)C3=NOC(c2c(F)cccc2(F))C3)CC4)Cn5nc(cc5C)C(F)(F)F[26][157][23][AM][Adult][2]	6.1437	-1.623	-1.1399	-0.4831	9.1563	No
-	ID86	O=C1OC3(C(OC(=O)CC(C)(C)C)=C1c2c(cc(cc2C)C)C)(CCCC3)[7][227][94][AM][Larva][8]	1.386	-0.188	-2.3415	2.1535	2.0612	YES
-	ID87	O=C1OC3(C(OC(=O)CC(C)(C)C)=C1c2c(cc(cc2C)C)C)(CCCC3)[7][227][94][AM][Larva][3]	3.4412	0.745	-1.8224	2.5674	2.0635	YES
-	ID88	O=C1OC3(C(OC(=O)CC(C)(C)C)=C1c2c(cc(cc2C)C)C)(CCCC3)[7][227][94][AM][Adult][2]	3.0482	-2.899	-1.9217	-0.9773	2.0611	YES
+	ID89	O=C(O)C(Oc1ccc(cc1C)Cl)C[7][71][7][AM][Larva][3]	4.0775	-1.941	-1.6617	-0.2793	0.0309	YES
#	ID90	O=C(O)C(Oc1ccc(cc1C)Cl)C[7][71][7][AM][Adult][2]	3.6845	-1.919	-1.761	-0.158	0.0285	YES
#	ID92	O=C(O)COc1ccc(cc1C)Cl[7][87][40][AM][Larva][3]	2.3173	-1.539	-2.1063	0.5673	2.0302	YES
#	ID93	O=C(O)COc1ccc(cc1C)Cl[7][87][40][AM][Adult][2]	1.9243	-2.288	-2.2055	-0.0825	2.0278	YES
+	ID94	O=C(O)COc1ccc(cc1C)Cl[7][87][40][AM][Larva][8]	0.2621	-3.315	-2.6254	-0.6896	2.0278	YES
#	ID95	OCC3OC(n2cnc1cc(c(cc12)C)C)C(O)C3(O)[82][23][34][AM][Larva][8]	-1.2941	-2.218	-3.0184	0.8004	1.076	YES
+	ID96	OCC3OC(n2cnc1cc(c(cc12)C)C)C(O)C3(O)[82][23][34][AM][Adult][2]	0.3681	0.036	-2.5986	2.6346	1.0759	YES
+	ID97	N#Cc2nc(c(c1ccc(cc1)C)n2S(=O)(=O)N(C)C)Cl[26][157][71][AM][Adult][2]	5.586	-2.181	-1.2807	-0.9003	1.0833	YES
*	ID98	FC(c1nc(nc(n1)NC3c2cc(ccc2CC3(C))C)N)C[128][227][67][AM][Adult][2]	3.9807	-2.079	-1.6862	-0.3928	2.0562	YES
-	ID99	Fc1cccc(F)c1COCC3(ON=C(c2c(ccs2)C)C3)(C)[23][157][34][AM][Larva][7]	4.2996	-2.785	-1.6056	-1.1794	2.0868	YES
*	ID101	Fc1cccc(F)c1COCC3(ON=C(c2c(ccs2)C)C3)(C)[23][157][34][AM][Adult][2]	5.1318	-2	-1.3954	-0.6046	2.087	YES
*	ID102	Fc1cccc(F)c1COCC3(ON=C(c2c(ccs2)C)C3)(C)[23][157][34][AM][Larva][8]	3.4696	-2.972	-1.8153	-1.1567	2.087	YES
*	ID104	O=C(O)c2cc(cnc2(C1=NC(C(=O)N1)(C)C(C)C))C[2][72][34][AM][Adult][2]	3.1478	-2	-1.8965	-0.1035	2.0432	YES
+	ID105	n1cnn(c1)CC2(OCC(O2)C)c4ccc(Oc3ccc(cc3)Cl)cc4Cl[19][2001][217][AM][Larva][8]	6.3415	-2.663	-1.0899	-1.5731	3.1009	No
-	ID106	O=C(Oc1nc(nc(c1C)C)N(C)C)N(C)C[6][71][20][AM][Adult][5]	6.4106	-0.479	-1.0725	0.5935	2.0314	YES
#	ID107	O=C(Oc1nc(nc(c1C)C)N(C)C)N(C)C[6][71][20][AM][Adult][2]	6.5065	-1.29	-1.0482	-0.2418	1.0325	YES
+	ID108	O=C(OC(C)(C)C)c1ccc(cc1)CON=Cc3c(nn(c3(Oc2ccccc2))C)C[7][157][23][AM][Larva][8]	7.5752	0.195	-0.7783	0.9733	0.0895	YES
-	ID109	O=C(OC(C)(C)C)c1ccc(cc1)CON=Cc3c(nn(c3(Oc2ccccc2))C)C[7][157][23][AM][Larva][3]	9.6304	0.699	-0.2593	0.9583	0.0919	YES
+	ID110	O=C(OC(C)(C)C)c1ccc(cc1)CON=Cc3c(nn(c3(Oc2ccccc2))C)C[7][157][23][AM][Adult][2]	9.2374	-2.074	-0.3585	-1.7155	0.0895	YES
-	ID112	O=C(Nc1ccc(c(c1)Cl)Cl)CC[22][156][70][AM][Adult][2]	0.9175	-0.787	-2.4598	1.6728	3.0285	YES
#	ID113	O=C(Nc1ccc(c(c1)Cl)Cl)CC[22][156][70][AM][Larva][3]	1.3105	-1.996	-2.3606	0.3646	3.0309	YES
#	ID115	O=C(Nc1ccc(c(c1)Cl)Cl)CC[22][156][70][AM][Larva][8]	-0.7447	-2.685	-2.8796	0.1946	3.0286	YES
#	ID117	O=C(Nc1ccc(c(c1)Cl)Cl)CC[22][156][70][AM][Adult][7]	1.0697	-2	-2.4214	0.4214	3.0282	YES
-	ID118	O=C1OC3(C(OC(=O)C(C)(C)CC)=C1c2ccc(cc2Cl)Cl)(CCCCC3)[15][227][2272][AM][Adult][2]	4.602	-2.292	-1.5293	-0.7627	2.0703	YES
+	ID119	O=C(NC(C(=O)CCl)(C)CC)c1cc(c(c(c1)Cl)C)Cl[22][227][117][AM][Larva][3]	2.9685	-2.464	-1.9418	-0.5222	1.0512	YES
#	ID120	O=C(NC(C(=O)CCl)(C)CC)c1cc(c(c(c1)Cl)C)Cl[22][227][117][AM][Larva][8]	0.9133	-2.79	-2.4609	-0.3291	1.0488	YES
*	ID121	O=C(NC(C(=O)CCl)(C)CC)c1cc(c(c(c1)Cl)C)Cl[22][227][117][AM][Adult][4]	3.3757	-1.623	-1.839	0.216	1.0512	YES
-	ID124	O=[N+]([O-])c1cc(c(c(c1(NC(CC)CC))[N+](=O)[O-])C)C[4][227][7][AM][Adult][2]	4.5902	-2.005	-1.5322	-0.4728	0.0412	YES
*	ID125	O=C(N(c1c(cccc1CC)C)C(C)COC)CCl[71][229][71][AM][Adult][2]	3.3395	-2.041	-1.8481	-0.1929	1.043	YES
+	ID126	O=C(N(c1c(cccc1CC)C)C(C)COC)CCl[71][229][71][AM][Adult][3]	4.717	-1.929	-1.5002	-0.4288	1.0452	YES
#	ID127	O=C(N(c1c(cccc1CC)C)C(C)COC)CCl[71][229][71][AM][Larva][8]	1.6774	-2.489	-2.2679	-0.2211	1.0431	YES
#	ID129	O=C(O)c2cc(cnc2(C1=NC(C(=O)N1)(C)C(C)C))CC[4][72][34][AM][Adult][2]	3.5466	-2	-1.7958	-0.2042	2.0463	YES
-	ID130	O=C(O)c2cc(cnc2(C1=NC(C(=O)N1)(C)C(C)C))CC[4][72][34][AM][Larva][8]	1.8844	-3.302	-2.2156	-1.0864	2.0463	YES
#	ID131	O=C(NCc2ccc(Oc1ccc(cc1)C)cc2)c3c(c(nn3C)CC)Cl[6][229][117][AM][Adult][2]	10.0765	0.201	-0.1466	0.3476	2.0658	YES
+	ID132	O=C(NCc2ccc(Oc1ccc(cc1)C)cc2)c3c(c(nn3C)CC)Cl[6][229][117][AM][Larva][8]	8.4143	0.511	-0.5664	1.0774	2.0658	YES
-	ID133	O=C(NCc2ccc(Oc1ccc(cc1)C)cc2)c3c(c(nn3C)CC)Cl[6][229][117][AM][Larva][3]	10.4695	1.357	-0.0473	1.4043	2.0682	YES
#	ID134	O=C1CC(CC(=O)C1C(=NOCC)CCC)CC(C)SCC[26][13][26][AM][Adult][2]	2.7782	-2.301	-1.9899	-0.3111	0.0695	YES
*	ID135	O=C1CC(CC(=O)C1C(=NOCC)CCC)CC(C)SCC[26][13][26][AM][Larva][8]	1.116	-2.665	-2.4097	-0.2553	0.0696	YES
*	ID136	n1cnn(c1)CC2(OCC(O2)CCC)c3ccc(cc3Cl)Cl[44][987][217][AM][Adult][1]	3.6845	-1.79	-1.761	-0.029	3.0691	No
-	ID137	n1cnn(c1)CC2(OCC(O2)CCC)c3ccc(cc3Cl)Cl[44][987][217][AM][Larva][8]	1.4114	-2.874	-2.3351	-0.5389	3.0682	No
*	ID138	n1cnn(c1)CC2(OCC(O2)CCC)c3ccc(cc3Cl)Cl[44][987][217][AM][Adult][2]	3.0736	-1.774	-1.9153	0.1413	3.0681	No
-	ID139	n1cnn(c1)CC2(OCC(O2)CCC)c3ccc(cc3Cl)Cl[44][987][217][AM][Adult][3]	4.451	-1.758	-1.5674	-0.1906	3.0703	No
*	ID140	n1cnn(c1)CC2(OCC(O2)CCC)c3ccc(cc3Cl)Cl[44][987][217][OL][Adult][2]	3.8673	-1.602	-1.7148	0.1128	4.0676	No
*	ID141	n1cnn(c1)CC2(OCC(O2)CCC)c3ccc(cc3Cl)Cl[44][987][217][OL][Adult][3]	5.2448	-1.522	-1.3669	-0.1551	4.0698	No
+	ID142	n1cnn(c1)CC2(OCC(O2)CCC)c3ccc(cc3Cl)Cl[44][987][217][OL][Adult][1]	4.4783	-1.831	-1.5605	-0.2705	4.0686	No
-	ID143	N#CC(c1ccc(cc1)Cl)(Cn2ncnc2)CCCC[91][157][707][AM][Larva][8]	-1.1223	-2.495	-2.975	0.48	2.0696	YES
*	ID144	N#CC(c1ccc(cc1)Cl)(Cn2ncnc2)CCCC[91][157][707][AM][Adult][2]	0.5399	-2.699	-2.5552	-0.1438	2.0696	YES
-	ID145	N#Cc1cc(c(OC(=O)CCCCCC)c(c1)Br)Br[7][13][41][AM][Adult][2]	7.1007	-2.303	-0.8982	-1.4048	1.0745	YES
#	ID147	N#Cc1cc(c(OC(=O)CCCCCCC)c(c1)Br)Br[7][13][23][AM][Larva][4]	6.4966	-1.778	-1.0507	-0.7273	0.0809	YES
*	ID148	N#Cc1cc(c(OC(=O)CCCCCCC)c(c1)Br)Br[7][13][23][AM][Adult][2]	6.6809	-1.816	-1.0042	-0.8118	0.0783	YES
-	ID149	O=C(Oc1cc(nnc1c2ccccc2)Cl)SCCCCCCCC[7][71][217][AM][Larva][8]	4.1657	-1.061	-1.6395	0.5785	0.0627	YES
+	ID151	N#Cc2ccc(Oc1ccc(OC(C(=O)OCCCC)C)cc1)c(F)c2[7][157][94][AM][Adult][1]	5.685	-2	-1.2557	-0.7443	1.0695	YES
*	ID152	O=C(OCCCC)C(Oc2ccc(Oc1ncc(cc1)C(F)(F)F)cc2)C[7][157][94][AM][Larva][8]	1.2073	-2.299	-2.3866	0.0876	1.064	YES
-	ID153	O=C(OCCCC)C(Oc2ccc(Oc1ncc(cc1)C(F)(F)F)cc2)C[7][157][94][AM][Larva][3]	3.2625	-0.728	-1.8676	1.1396	1.0663	YES
-	ID154	O1CC(OC12(CCC(CC2)C(C)(C)C))CN(CC)CCC[44][91][26][AM][Adult][2]	-1.6105	-2	-3.0983	1.0983	3.043	YES
#	ID155	O=C(N(CCC)CCC)SCC[7][71][7][AM][Larva][3]	2.2302	-1.041	-2.1283	1.0873	0.0251	YES
*	ID156	O=C(N(CC)CC)SCc1ccc(cc1)Cl[8][87][74][AM][Adult][2]	2.5424	-2	-2.0494	0.0494	2.0344	YES
-	ID157	O=[N+]([O-])c1cc(cc(c1N(Cc2c(F)cccc2Cl)CC)[N+](=O)[O-])C(F)(F)F[57][157][707][AM][Adult][2]	6.1802	-2.34	-1.1307	-1.2093	1.0783	YES
-	ID158	O=[N+]([O-])c1cc(cc(c1N(Cc2c(F)cccc2Cl)CC)[N+](=O)[O-])C(F)(F)F[57][157][707][AM][Larva][8]	4.518	-2.74	-1.5505	-1.1895	1.0783	YES
-	ID159	O=C(OC)OC(Oc1c(cnn1CC)C(=O)c2ccc(c(OCCOC)c2C)S(=O)(=O)C)C[7][157][94][AM][Larva][8]	5.5266	-2.533	-1.2957	-1.2373	1.0928	YES
+	ID160	N#CC(NC(=O)c1c(nc(NCC)s1)CC)c2cccs2[26][227][34][AM][Adult][2]	6.5993	-2.048	-1.0248	-1.0232	1.0821	YES
+	ID161	N#CC(NC(=O)c1c(nc(NCC)s1)CC)c2cccs2[26][227][34][AM][Larva][3]	6.9923	-2	-0.9255	-1.0745	1.0845	YES
-	ID162	O=C(OCC)C(Oc3ccc(Oc1nc2ccc(cc2(o1))Cl)cc3)C[7][71][1054][AM][Adult][2]	6.3128	-2.282	-1.0972	-1.1848	4.063	No
#	ID163	O=C(OCC)C1CC(=O)C(C(=O)C1)=C(O)C2CC2[7][13][34][AM][Adult][2]	2.6337	-2.287	-2.0264	-0.2606	0.0505	YES
#	ID164	O=C(OCC)CC(C(=O)OCC)SP(OC)(OC)=S[2][23][2][AM][Adult][2]	7.2625	-0.22	-0.8573	0.6373	1.0598	YES
#	ID165	O=C(OCC)CC(C(=O)OCC)SP(OC)(OC)=S[2][23][2][AM][Adult][4]	8.0627	-0.22	-0.6552	0.4352	1.0622	YES
-	ID166	O=C(OCC)COc1cc(c(F)cc1Cl)c2nn(c(OC(F)F)c2Cl)C[7][157][753][AM][Larva][8]	1.6683	-2.643	-2.2702	-0.3728	1.0847	YES
*	ID167	O=C(OCC)COc1cc(c(F)cc1Cl)c2nn(c(OC(F)F)c2Cl)C[7][157][753][AM][Adult][2]	3.3305	-2.049	-1.8504	-0.1986	1.0847	YES
-	ID168	O=C(OCC)COc1cc(c(F)cc1Cl)c2nn(c(OC(F)F)c2Cl)C[7][157][753][AM][Larva][3]	3.7235	-2	-1.7511	-0.2489	1.0871	YES
#	ID169	O=C(Oc1cccc(c1)NC(=O)OCC)Nc2ccccc2[7][227][23][AM][Adult][2]	3.4211	-1.699	-1.8275	0.1285	0.0551	YES
#	ID170	O=C(OCC)NCCOc2ccc(Oc1ccccc1)cc2[7][157][26][AM][Adult][2]	2.2154	-2.31	-2.132	-0.178	0.0629	YES
+	ID171	Fc1cccc(F)c1C3=NC(c2ccc(cc2(OCC))C(C)(C)C)CO3[7][157][23][AM][Adult][2]	4.618	-2.301	-1.5252	-0.7758	3.0624	No
#	ID172	Fc1cccc(F)c1C3=NC(c2ccc(cc2(OCC))C(C)(C)C)CO3[7][157][23][AM][Larva][8]	2.9558	-1.342	-1.945	0.603	3.0624	No
+	ID173	O=[N+]([O-])c2ccc(Oc1ccc(cc1Cl)C(F)(F)F)cc2(OCC)[7][157][70][AM][Larva][8]	3.5944	-2.704	-1.7837	-0.9203	1.0635	YES
+	ID174	O=[N+]([O-])c2ccc(Oc1ccc(cc1Cl)C(F)(F)F)cc2(OCC)[7][157][70][AM][Adult][2]	5.2566	-2.037	-1.3639	-0.6731	1.0635	YES
#	ID175	O=S(=O)(Nc1c(cccc1Cl)Cl)c2nc3cc(F)nc(OCC)n3(n2)[6][227][117][AM][Adult][2]	5.8164	-2.305	-1.2225	-1.0825	1.0963	YES
*	ID176	O=S(=O)(Nc1c(cccc1Cl)Cl)c2nc3cc(F)nc(OCC)n3(n2)[6][227][117][AM][Larva][3]	6.2094	-1.223	-1.1233	-0.0997	1.0987	YES
-	ID177	O=S(=O)(Nc1c(cccc1Cl)Cl)c2nc3cc(F)nc(OCC)n3(n2)[6][227][117][AM][Larva][8]	4.1542	-1.384	-1.6424	0.2584	1.0964	YES
*	ID178	O=C(N(c1c(cccc1CC)C)COCC)CCl[26][157][70][AM][Larva][8]	-1.8834	-2.681	-3.1672	0.4862	1.0545	YES
+	ID180	O=C(N(c1c(cccc1CC)C)COCC)CCl[26][157][70][AM][Larva][3]	0.1718	-1.423	-2.6482	1.2252	1.0569	YES
#	ID181	O=C(N(c1c(cccc1CC)C)COCC)CCl[26][157][70][AM][Adult][2]	-0.2212	-2	-2.7474	0.7474	1.0545	YES
+	ID182	O=[N+]([O-])c1ccc(OP(OCC)(OCC)=S)cc1[23][71][23][AM][Adult][1]	9.6352	0.796	-0.2581	1.0541	1.0639	YES
#	ID185	O=C2Oc1cc(OP(OCC)(OCC)=S)ccc1C(=C2Cl)C[7][157][70][AM][Larva][3]	8.4855	-0.431	-0.5484	0.1174	2.0959	YES
-	ID186	n1c(OP(OCC)(OCC)=S)c(cc(c1Cl)Cl)Cl[7][71][7][AM][Larva][3]	10.5886	0.337	-0.0173	0.3543	1.0665	YES
+	ID187	n1c(OP(OCC)(OCC)=S)c(cc(c1Cl)Cl)Cl[7][71][7][AM][Adult][2]	10.1956	0.824	-0.1165	0.9405	1.0642	YES
*	ID188	O=C(Nc1nc(OC)cc(n1)OC)NS(=O)(=O)c2ncccc2S(=O)(=O)CC[7][23][34][AM][Larva][3]	3.5063	-1.436	-1.806	0.37	2.092	YES
*	ID189	O=C(Nc1nc(OC)cc(n1)OC)NS(=O)(=O)c3c(nc2ccccn23)S(=O)(=O)CC[7][23][26][AM][Adult][2]	4.153	-1.477	-1.6427	0.1657	2.107	YES
+	ID190	O=C(N(CC)C1CCCCC1)SCC[8][13][20][AM][Larva][3]	2.8026	-1	-1.9837	0.9837	1.0352	YES
*	ID191	O=C(N(CC)C1CCCCC1)SCC[8][13][20][AM][Larva][8]	0.7474	-2.267	-2.5028	0.2358	1.0328	YES
-	ID192	C2(=C(C3(C1C(CC(C1Cl)Cl)C2(C3(Cl)Cl)Cl)Cl)Cl)Cl[708][2292][708][AM][Adult][1]	9.0732	-0.05	-0.4	0.35	3.0569	No
+	ID193	O1C2C1C3CC2C4C3C5(C(=C(C4(C5(Cl)Cl)Cl)Cl)Cl)Cl[708][2292][708][AM][Adult][1]	8.9301	0.57	-0.4361	1.0061	10.1056	No
#	ID194	O=C(Nc1cccc(c1)C(F)(F)F)N(C)C[16][156][2][AM][Adult][2]	1.4019	-1.532	-2.3375	0.8055	2.0333	YES
#	ID195	O=C(Nc1cccc(c1)C(F)(F)F)N(C)C[16][156][2][AM][Larva][8]	-0.2603	-2.046	-2.7573	0.7113	2.0334	YES
*	ID196	O=C(Nc1cccc(c1)C(F)(F)F)N(C)C[16][156][2][AM][Larva][3]	1.7949	-1.342	-2.2382	0.8962	2.0357	YES
+	ID199	C(N(C)C)(=S)SSC(N(C)C)=S[7][71][23][AM][Adult][2]	11.6523	-2	0.2514	-2.2514	1.0525	YES
*	ID200	O=[N+]([O-])NC(=NC)NCC1COCC1[13][73][23][AM][Larva][8]	7.7662	-1.176	-0.7301	-0.4459	1.035	YES
#	ID201	O=[N+]([O-])NC(=NC)NCC1COCC1[13][73][23][AM][Larva][3]	9.8214	-0.519	-0.211	-0.308	1.0373	YES
-	ID202	O=[N+]([O-])NC(=NC)NCC1COCC1[13][73][23][AM][Adult][2]	9.4284	0.292	-0.3103	0.6023	1.0349	YES
+	ID205	O=[N+]([O-])NC(=NC)NCC1COCC1[13][73][23][AM][Adult][1]	10.0394	0.229	-0.156	0.385	1.0359	YES
-	ID206	O=[N+]([O-])NC(=NC)NCc1cnc(Cl)s1[6][71][71][AM][Adult][2]	18.1262	2.389	1.8865	0.5025	0.0454	YES
+	ID207	O=[N+]([O-])NC(=NC)NCc1cnc(Cl)s1[6][71][71][AM][Adult][3]	19.5037	0.666	2.2344	-1.5684	0.0476	YES
+	ID209	O=[N+]([O-])NC(=NC)NCc1cnc(Cl)s1[6][71][71][AM][Adult][4]	18.9264	0.742	2.0886	-1.3466	0.0478	YES
-	ID212	O=[N+]([O-])NC(=NC)NCc1cnc(Cl)s1[6][71][71][AM][Larva][8]	16.464	2.277	1.4667	0.8103	0.0454	YES
-	ID214	O=[N+]([O-])NC(=NC)NCc1cnc(Cl)s1[6][71][71][AM][Adult][10]	18.0302	0.943	1.8622	-0.9192	1.0443	YES
+	ID218	O=[N+]([O-])NC(=NC)NCc1cnc(Cl)s1[6][71][71][AML][Adult][2]	18.92	2.722	2.0869	0.6351	1.0449	YES
*	ID219	O=[N+]([O-])NC(=NC)NCc1cnc(Cl)s1[6][71][71][AML][Adult][1]	19.531	2.907	2.2413	0.6657	1.0459	YES
*	ID220	O=[N+]([O-])NC(=NC)NCc1cnc(Cl)s1[6][71][71][AML][Adult][3]	20.2975	2.666	2.4348	0.2312	1.0471	YES
*	ID239	O=[N+]([O-])NC(=NC)NCc1cnc(Cl)s1[6][71][71][AM][Adult][1]	18.7372	2.17	2.0408	0.1292	0.0464	YES
*	ID240	O=[N+]([O-])NC(=NC)NCc1cnc(Cl)s1[6][71][71][BT2][Adult][2]	18.92	2.506	2.0869	0.4191	1.0449	YES
#	ID241	O=[N+]([O-])NC(=NC)NCc1cnc(Cl)s1[6][71][71][BT2][Adult][3]	20.2975	2.506	2.4348	0.0712	1.0471	YES
#	ID243	O=[N+]([O-])NC(=NC)NCc1cnc(Cl)s1[6][71][71][BT2][Adult][1]	19.531	2.506	2.2413	0.2647	1.0459	YES
#	ID244	O=[N+]([O-])NC(=NC)NCc1cnc(Cl)s1[6][71][71][BT2][Adult][4]	19.7202	2.506	2.2891	0.2169	1.0472	YES
*	ID250	O=[N+]([O-])NC(=NC)NCc1cnc(Cl)s1[6][71][71][OE][Larva][2]	17.9355	2.155	1.8383	0.3167	1.045	YES
-	ID251	O=[N+]([O-])NC(=NC)NCc1cnc(Cl)s1[6][71][71][OR][Adult][4]	19.7202	2.929	2.2891	0.6399	1.0472	YES
+	ID252	O=[N+]([O-])NC(=NC)NCc1cnc(Cl)s1[6][71][71][OR][Adult][3]	20.2975	2.932	2.4348	0.4972	1.0471	YES
-	ID255	O=C(Nc2ccc(F)cc2(c1ccc(c(c1)Cl)Cl))c3cn(nc3C(F)F)C[23][227][117][AM][Adult][2]	4.5211	-2.084	-1.5497	-0.5343	0.0773	YES
+	ID256	O=C(Nc2ccc(F)cc2(c1ccc(c(c1)Cl)Cl))c3cn(nc3C(F)F)C[23][227][117][AM][Larva][3]	4.9141	-2	-1.4504	-0.5496	0.0797	YES
+	ID257	O=C(Nc1cccc2c1C3C(=C(Cl)Cl)C2CC3)c4cn(nc4C(F)F)C[23][227][117][AM][Adult][2]	6.2764	-2.037	-1.1064	-0.9306	0.1006	YES
-	ID258	O=C(Nc1cccc2c1C3C(=C(Cl)Cl)C2CC3)c4cn(nc4C(F)F)C[23][227][117][AM][Larva][8]	4.6142	-2.073	-1.5262	-0.5468	0.1006	YES
-	ID259	O=C(Nc1ccccc1C2CC2C3CC3)c4cn(nc4C(F)F)C[4][227][23][AM][Adult][2]	4.3674	-0.625	-1.5885	0.9635	0.0999	YES
-	ID260	O=[N+]([O-])N=C1N(C)COCN1Cc2cnc(Cl)s2[15][71][13][AM][Adult][1]	17.2771	2.33	1.672	0.658	0.061	YES
+	ID261	O=[N+]([O-])N=C1N(C)COCN1Cc2cnc(Cl)s2[15][71][13][AM][Adult][2]	16.6662	2.386	1.5177	0.8683	0.06	YES
-	ID263	O=[N+]([O-])N=C1N(C)COCN1Cc2cnc(Cl)s2[15][71][13][AM][Larva][8]	15.004	-1.235	1.0979	-2.3329	0.06	YES
+	ID264	O=[N+]([O-])N=C1N(C)COCN1Cc2cnc(Cl)s2[15][71][13][AM][Adult][4]	17.4664	2.357	1.7198	0.6372	0.0624	YES
#	ID269	O=[N+]([O-])N=C1N(C)COCN1Cc2cnc(Cl)s2[15][71][13][AM][Adult][3]	18.0436	2.365	1.8656	0.4994	0.0622	YES
*	ID272	O=[N+]([O-])N=C1N(C)COCN1Cc2cnc(Cl)s2[15][71][13][AML][Adult][3]	18.8374	2.785	2.0661	0.7189	1.0617	YES
#	ID273	O=[N+]([O-])N=C1N(C)COCN1Cc2cnc(Cl)s2[15][71][13][AML][Adult][2]	17.4599	2.434	1.7182	0.7158	1.0595	YES
#	ID275	O=[N+]([O-])N=C1N(C)COCN1Cc2cnc(Cl)s2[15][71][13][AML][Adult][1]	18.0709	2.365	1.8725	0.4925	1.0605	YES
*	ID290	O=[N+]([O-])N=C1N(C)COCN1Cc2cnc(Cl)s2[15][71][13][AMSC][Adult][2]	17.4599	2.255	1.7182	0.5368	1.0595	YES
*	ID291	O=[N+]([O-])N=C1N(C)COCN1Cc2cnc(Cl)s2[15][71][13][AMSC][Adult][10]	17.364	1.364	1.694	-0.33	2.0584	YES
*	ID292	O=[N+]([O-])N=C1N(C)COCN1Cc2cnc(Cl)s2[15][71][13][AMSC][Adult][3]	18.8374	2.053	2.0661	-0.0131	1.0617	YES
*	ID293	O=[N+]([O-])N=C1N(C)COCN1Cc2cnc(Cl)s2[15][71][13][AMSC][Adult][1]	18.0709	2.046	1.8725	0.1735	1.0605	YES
+	ID303	O=[N+]([O-])N=C1N(C)COCN1Cc2cnc(Cl)s2[15][71][13][MR][Adult][14]	17.364	5.301	1.694	3.607	2.0584	YES
*	ID305	O=C(NC)C(OC)c1ccccc1COc2cc(ccc2C)C[7][227][94][AM][Larva][8]	2.3898	-2.79	-2.088	-0.702	1.053	YES
#	ID306	N#Cc4cc(C(=O)NC)c(NC(=O)c2cc(nn2(c1ncccc1Cl))Cn3nnc(n3)C(F)(F)F)c(c4)C[26][227][117][AM][Adult][1]	15.2684	1.91	1.1647	0.7453	3.1503	No
#	ID307	N#Cc4cc(C(=O)NC)c(NC(=O)c2cc(nn2(c1ncccc1Cl))Cn3nnc(n3)C(F)(F)F)c(c4)C[26][227][117][AM][Larva][8]	12.9953	0.995	0.5906	0.4044	3.1493	No
#	ID308	N#Cc4cc(C(=O)NC)c(NC(=O)c2cc(nn2(c1ncccc1Cl))Cn3nnc(n3)C(F)(F)F)c(c4)C[26][227][117][AM][Adult][2]	14.6575	1.987	1.0104	0.9766	3.1493	No
*	ID309	N#Cc4cc(C(=O)NC)c(NC(=O)c2cc(nn2(c1ncccc1Cl))Cn3nnc(n3)C(F)(F)F)c(c4)C[26][227][117][AM][Adult][3]	16.0349	1.987	1.3583	0.6287	3.1515	No
#	ID310	N#Cc4cc(C(=O)NC)c(NC(=O)c2cc(nn2(c1ncccc1Cl))Cn3nnc(n3)C(F)(F)F)c(c4)C[26][227][117][AM][Larva][4]	14.4732	1.886	0.9639	0.9221	3.1519	No
+	ID311	N#Cc4cc(C(=O)NC)c(NC(=O)c2cc(nn2(c1ncccc1Cl))Cn3nnc(n3)C(F)(F)F)c(c4)C[26][227][117][BT2][Adult][3]	16.8287	1.367	1.5588	-0.1918	4.151	No
*	ID312	O=C(NC)CSP(OC)(OC)=S[149][228][13][AM][Adult][1]	12.9104	0.824	0.5692	0.2548	3.0458	YES
*	ID313	O=C(NC)CSP(OC)(OC)=S[149][228][13][AM][Adult][10]	12.2035	0.366	0.3906	-0.0246	4.0437	No
#	ID314	O=C(NC)CSP(OC)(OC)=S[149][228][13][AM][Adult][2]	12.2995	0.886	0.4148	0.4712	3.0448	YES
#	ID315	O=C(NC)CSP(OC)(OC)=S[149][228][13][AM][Larva][6]	13.4205	0.699	0.698	0.001	3.0468	YES
*	ID316	O=C(NC)CSP(OC)(OC)=S[149][228][13][AM][Adult][4]	13.0997	0.488	0.617	-0.129	3.0471	YES
#	ID317	O=C(NC)CSP(OC)(OC)=S[149][228][13][AM][Larva][3]	12.6925	0.854	0.5141	0.3399	3.0471	YES
#	ID326	O=C(NC)CSP(OC)(OC)=S[149][228][13][AM][Adult][3]	13.6769	0.959	0.7627	0.1963	3.047	YES
+	ID328	O=C(NC)CSP(OC)(OC)=S[149][228][13][AM][Larva][2]	11.315	-0.286	0.1662	-0.4522	3.0449	YES
#	ID329	O=C(NC)CSP(OC)(OC)=S[149][228][13][AML][Adult][2]	13.0933	1.051	0.6153	0.4357	4.0442	No
*	ID332	O=C(NC)CSP(OC)(OC)=S[149][228][13][AML][Adult][1]	13.7042	0.967	0.7696	0.1974	4.0452	No
-	ID334	O=C(NC)CSP(OC)(OC)=S[149][228][13][OL][Adult][3]	14.4707	0.602	0.9632	-0.3612	4.0464	No
-	ID335	O=C(NC)CSP(OC)(OC)=S[149][228][13][OL][Adult][1]	13.7042	0.569	0.7696	-0.2006	4.0452	No
-	ID336	O=C(NC)CSP(OC)(OC)=S[149][228][13][OL][Adult][2]	13.0933	0.585	0.6153	-0.0303	4.0442	No
-	ID337	O=C(Oc1cccc(N=CN(C)C)c1)NC[13][71][23][AM][Larva][8]	5.6854	-0.384	-1.2556	0.8716	0.0325	YES
+	ID338	O=C(Oc1cccc(N=CN(C)C)c1)NC[13][71][23][AM][Adult][2]	7.3476	0.796	-0.8358	1.6318	0.0324	YES
*	ID339	O=C(Oc1cccc2ccccc12)NC[7][71][41][AM][Adult][2]	3.9275	-1.663	-1.6996	0.0366	1.0363	YES
+	ID340	O=C(Oc1cccc2ccccc12)NC[7][71][41][AM][Larva][3]	4.3205	-0.124	-1.6003	1.4763	1.0387	YES
-	ID341	O=C(ON=C(C)SC)NC[3][73][5][AM][Larva][3]	6.3991	-1.387	-1.0754	-0.3116	2.036	YES
-	ID342	O=C(ON=C(C)SC)NC[3][73][5][BT2][Adult][2]	6.7999	-1.535	-0.9742	-0.5608	3.0331	YES
-	ID343	O=C(ON=C(C)SC)NC[3][73][5][AML][Adult][2]	6.7999	0.796	-0.9742	1.7702	3.0331	YES
-	ID345	O=C(ON=C(C(=O)N(C)C)SC)NC[13][228][7][AM][Adult][2]	8.2437	0.421	-0.6095	1.0305	1.0372	YES
*	ID346	O=C(ON=C(C(=O)N(C)C)SC)NC[13][228][7][AM][Larva][3]	8.6367	0.031	-0.5102	0.5412	1.0395	YES
-	ID347	O=C(ON=C(C(=O)N(C)C)SC)NC[13][228][7][BT2][Adult][2]	9.0375	0.465	-0.409	0.874	2.0366	YES
#	ID348	O=C(OC)c1ccc(cc1S(=O)(=O)NC(=O)Nc2nc(OC)cc(n2)OC)CNS(=O)(=O)C[7][72][26][AM][Adult][3]	6.6539	-0.748	-1.011	0.263	3.1007	No
+	ID349	O=C(OC)c1ccccc1S(=O)(=O)NC(=O)Nc2nc(nc(n2)C)OC[7][227][34][AM][Larva][8]	0.0322	-2.026	-2.6834	0.6574	1.0795	YES
*	ID350	O=C(OC(C)C)NC(C(=O)NC(c1ccc(cc1)Cl)CC(=O)OC)C(C)C[7][49][117][AM][Adult][2]	2.7641	-2.028	-1.9934	-0.0346	0.0523	YES
#	ID351	O=C(OC(C)C)NC(C(=O)NC(c1ccc(cc1)Cl)CC(=O)OC)C(C)C[7][49][117][AM][Larva][8]	1.1019	-2.632	-2.4133	-0.2187	0.0523	YES
*	ID353	O=C(OC(C)C)NC(C(=O)NC(c1ccc(cc1)Cl)CC(=O)OC)C(C)C[7][49][117][BT2][Adult][2]	3.5579	-1.74	-1.793	0.053	1.0517	YES
#	ID354	O=C(OC)CCNC(=O)C(C)Sc1cc(c(F)cc1Cl)N2C(=O)C=C(N(C2(=O))C)C(F)(F)F[7][227][117][AM][Larva][8]	3.8476	-2.093	-1.7198	-0.3732	1.0758	YES
*	ID355	O=C(OC)CCNC(=O)C(C)Sc1cc(c(F)cc1Cl)N2C(=O)C=C(N(C2(=O))C)C(F)(F)F[7][227][117][AM][Larva][3]	5.9028	-0.663	-1.2007	0.5377	1.0782	YES
*	ID356	O=C(OC)N(C(=O)N2N=C3c1ccc(cc1CC3(OC2)(C(=O)OC))Cl)c4ccc(OC(F)(F)F)cc4[7][157][2272][AM][Adult][2]	7.4914	0.69	-0.7995	1.4895	1.1111	YES
-	ID357	O=C(OC)N(C(=O)N2N=C3c1ccc(cc1CC3(OC2)(C(=O)OC))Cl)c4ccc(OC(F)(F)F)cc4[7][157][2272][BT2][Adult][4]	9.0854	1.187	-0.3969	1.5839	2.1129	YES
-	ID358	O=C(OC)N(OC)c1ccccc1COc2nn(cc2)c3ccc(cc3)Cl[7][157][1054][AM][Larva][8]	5.6387	-2.024	-1.2674	-0.7566	1.0824	YES
+	ID359	O=C(OC)N(OC)c1ccccc1COc2nn(cc2)c3ccc(cc3)Cl[7][157][1054][AM][Adult][2]	7.3009	-2.041	-0.8476	-1.1934	1.0824	YES
#	ID360	O=C(Oc1cccc(c1)NC(=O)OC)Nc2cccc(c2)C[7][227][23][AM][Adult][2]	4.1059	-2.034	-1.6545	-0.3795	0.056	YES
*	ID361	O=C(Oc1cccc(c1)NC(=O)OC)Nc2cccc(c2)C[7][227][23][AM][Larva][8]	2.4438	-2.489	-2.0744	-0.4146	0.056	YES
#	ID362	O=C(OC)Nc1nc2ccccc2([nH]1)[13][156][23][AM][Adult][2]	3.1394	-1.699	-1.8986	0.1996	2.0423	YES
#	ID363	O=C(OC)C(=COC)c1ccccc1COc2nc(ccc2)C(F)(F)F[7][157][34][AM][Adult][2]	2.3176	-2.301	-2.1062	-0.1948	0.0773	YES
*	ID365	O=C(O)c1c(OC)c(ccc1Cl)Cl[23][71][23][AM][Larva][8]	0.4189	-2.665	-2.5858	-0.0792	0.0362	YES
#	ID366	O=C(O)c1c(OC)c(ccc1Cl)Cl[23][71][23][AM][Adult][2]	2.0811	-2	-2.1659	0.1659	0.0362	YES
+	ID367	O=C(c1c(OC)c(OC)c(OC)cc1C)c2c(OC)ccc(c2C)Br[7][157][94][AM][Adult][2]	4.218	-2.037	-1.6262	-0.4108	1.0788	YES
+	ID368	COc1c(c(c(c(c1)C)C(=O)c2c(c(cnc2OC)Cl)C)OC)OC[7][157][753][AM][Adult][2]	3.1303	-2	-1.901	-0.099	1.0749	YES
+	ID369	COc1c(c(c(c(c1)C)C(=O)c2c(c(cnc2OC)Cl)C)OC)OC[7][157][753][AM][Larva][8]	1.4681	-2.782	-2.3208	-0.4612	1.0749	YES
*	ID370	O=S(=O)(Nc1nc2nc(OC)cc(OC)n2(n1))c3c(nccc3C(F)(F)F)OC[7][227][34][AM][Adult][2]	3.0142	-2.031	-1.9303	-0.1007	0.1109	YES
#	ID371	O=C(Nc1nc(OC)cc(n1)OC)NS(=O)(=O)c3c(nc2ccccn23)Cl[7][71][70][AM][Adult][2]	5.7731	-1.301	-1.2335	-0.0675	3.0825	No
#	ID373	O=C(Nc1nc(OC)cc(n1)OC)NS(=O)(=O)c2ncccc2C(F)(F)F[7][227][34][AM][Adult][2]	2.0617	-2	-2.1708	0.1708	1.0882	YES
+	ID374	O=C(Nc1nc(OC)cc(n1)OC)NS(=O)(=O)Nc2ccccc2(C(=O)N(C)C)[7][227][26][AM][Larva][3]	4.6583	-2.477	-1.515	-0.962	1.0866	YES
*	ID375	O=C(Nc1nc(OC)cc(n1)OC)NS(=O)(=O)Nc2ccccc2(C(=O)N(C)C)[7][227][26][AM][Adult][2]	4.2653	-2.039	-1.6143	-0.4247	1.0842	YES
-	ID376	O=C(Nc1nc(OC)cc(n1)OC)NS(=O)(=O)Nc2ccccc2(C(=O)N(C)C)[7][227][26][AM][Larva][8]	2.6031	-3.067	-2.0341	-1.0329	1.0842	YES
-	ID377	O=C(O)c3c(Oc1nc(OC)cc(n1)OC)cccc3(Oc2nc(OC)cc(n2)OC)[7][23][23][AM][Larva][8]	0.8989	-2.74	-2.4645	-0.2755	0.0988	YES
*	ID378	O=C(O)c3c(Oc1nc(OC)cc(n1)OC)cccc3(Oc2nc(OC)cc(n2)OC)[7][23][23][AM][Adult][2]	2.561	-1.892	-2.0447	0.1527	0.0987	YES
+	ID379	O=C(NN(C(=O)c1cc(cc(c1)C)C)C(C)(C)C)c2cccc(OC)c2C[7][49][23][AM][Larva][3]	2.1076	-0.567	-2.1593	1.5923	1.0642	YES
*	ID382	O=S(=O)(Nc1nc2c(OC)cnc(OC)n2(n1))c3c(OCC(F)F)cccc3C(F)(F)F[7][227][23][AM][Larva][3]	5.8557	-0.928	-1.2126	0.2846	0.1117	YES
#	ID383	O=S(=O)(Nc1nc2c(OC)cnc(OC)n2(n1))c3c(OCC(F)F)cccc3C(F)(F)F[7][227][23][AM][Larva][8]	3.8005	-1.874	-1.7317	-0.1423	0.1093	YES
-	ID384	O=S(=O)(Nc1nc2c(OC)cnc(OC)n2(n1))c3c(OCC(F)F)cccc3C(F)(F)F[7][227][23][AM][Adult][2]	5.4627	-1.931	-1.3119	-0.6191	0.1093	YES
*	ID385	O=C(Nc1nc(nc(n1)C)OC)NS(=O)(=O)c2ccccc2CCC(F)(F)F[7][227][23][AM][Larva][8]	1.3873	-2.665	-2.3412	-0.3238	1.0778	YES
*	ID386	O=C(Nc1nc(nc(n1)C)OC)NS(=O)(=O)c2ccccc2CCC(F)(F)F[7][227][23][AM][Larva][3]	3.4425	-1.892	-1.8221	-0.0699	1.0801	YES
#	ID387	O=C(Nc1nc(nc(n1)C)OC)NS(=O)(=O)c2ccccc2(OCCCl)[7][227][70][AM][Adult][2]	3.459	-2	-1.8179	-0.1821	2.0789	YES
#	ID388	O=S(=O)(Nc1c(F)cccc1(F))c2nc3c(F)cnc(OC)n3(n2)[7][227][34][AM][Larva][8]	1.0869	-1.928	-2.4171	0.4891	1.0963	YES
#	ID389	O=C(NS(=O)(=O)c1ccccc1(OC(F)(F)F))N2N=C(OC)N(C2(=O))C[7][227][34][AM][Adult][2]	1.6915	-2.648	-2.2643	-0.3837	1.0728	YES
*	ID390	O=C(OC)C(N(C(=O)COC)c1c(cccc1C)C)C[7][71][34][AM][Adult][2]	1.821	-2	-2.2316	0.2316	0.0424	YES
*	ID391	O=C(N(c1c(csc1C)C)C(C)COC)CCl[26][71][13][AM][Adult][2]	4.0347	-1.973	-1.6725	-0.3005	2.0521	YES
+	ID392	O=C(N(c1c(csc1C)C)C(C)COC)CCl[26][71][13][AM][Larva][8]	2.3725	-2.74	-2.0924	-0.6476	2.0521	YES
*	ID393	O=C(N(c1c(csc1C)C)C(C)COC)CCl[26][71][13][AM][Larva][3]	4.4277	-1.724	-1.5733	-0.1507	2.0545	YES
*	ID394	O=S(=O)(Nc1c(cccc1C(O)c2nc(OC)cc(n2)OC)COC)C(F)F[7][227][34][AM][Larva][3]	2.2708	-2	-2.118	0.118	0.0989	YES
*	ID395	O=S(=O)(Nc1c(cccc1C(O)c2nc(OC)cc(n2)OC)COC)C(F)F[7][227][34][AM][Larva][8]	0.2156	-2.643	-2.6371	-0.0059	0.0965	YES
*	ID396	O=S(=O)(Nc1c(cccc1C(O)c2nc(OC)cc(n2)OC)COC)C(F)F[7][227][34][AM][Adult][2]	1.8778	-2	-2.2173	0.2173	0.0965	YES
*	ID397	O=C(O)c2cc(cnc2(C1=NC(C(=O)N1)(C)C(C)C))COC[2][72][34][AM][Larva][8]	1.3234	-2.715	-2.3573	-0.3577	2.0502	YES
+	ID398	O=C(O)c2cc(cnc2(C1=NC(C(=O)N1)(C)C(C)C))COC[2][72][34][AM][Larva][3]	3.3786	-2.448	-1.8383	-0.6097	2.0525	YES
#	ID399	O=C(O)c2cc(cnc2(C1=NC(C(=O)N1)(C)C(C)C))COC[2][72][34][AM][Adult][2]	2.9855	-1.602	-1.9375	0.3355	2.0501	YES
#	ID400	O=C1C(C(=O)C2CCC1C2)=C(O)c3ccc(nc3COCCOC)C(F)(F)F[57][227][34][AM][Adult][2]	1.8821	-2.327	-2.2162	-0.1108	0.0894	YES
*	ID401	O=C1C(C(=O)C2CCC1C2)=C(O)c3ccc(nc3COCCOC)C(F)(F)F[57][227][34][AM][Larva][3]	2.2751	-2	-2.1169	0.1169	0.0918	YES
*	ID402	O=C1C(C(=O)C2CCC1C2)=C(O)c3ccc(nc3COCCOC)C(F)(F)F[57][227][34][AM][Larva][8]	0.2199	-2.399	-2.636	0.237	0.0894	YES
+	ID403	O=C(c1cn(nc1C(F)F)C)N(OC)C(C)Cc2c(cc(cc2Cl)Cl)Cl[82][157][2272][AM][Larva][8]	5.875	1.114	-1.2077	2.3217	1.0805	YES
+	ID404	O=C(c1cn(nc1C(F)F)C)N(OC)C(C)Cc2c(cc(cc2Cl)Cl)Cl[82][157][2272][AM][Adult][2]	7.5372	-2.064	-0.7879	-1.2761	1.0805	YES
#	ID405	O=C(OC)C(=NOC)c1ccccc1COc2ccccc2C[7][157][26][AM][Adult][2]	4.2219	-2	-1.6253	-0.3747	0.0787	YES
+	ID406	O=C(OC)C(=NOC)c1ccccc1CON=C(c2cccc(c2)C(F)(F)F)C[7][157][23][AM][Adult][2]	7.2086	-2.301	-0.8709	-1.4301	0.0908	YES
+	ID407	O=[N+]([O-])c1ccc(OP(OC)(OC)=S)cc1C[21][71][23][AM][Adult][2]	10.6748	0.699	0.0045	0.6945	2.0607	YES
-	ID409	O=C(c1ccc(cc1[N+](=O)[O-])S(=O)(=O)C)C2C(=O)CCCC2(=O)[23][23][34][AM][Adult][2]	1.5099	-1.041	-2.3102	1.2692	0.0719	YES
-	ID410	O=C(c1ccc(cc1[N+](=O)[O-])S(=O)(=O)C)C2C(=O)CCCC2(=O)[23][23][34][AM][Larva][8]	-0.1523	-2.368	-2.73	0.362	0.072	YES
#	ID411	O=C(c1c(nc(c(C(=O)SC)c1CC(C)C)C(F)(F)F)C(F)F)SC[57][157][23][AM][Adult][2]	3.6705	-2.076	-1.7645	-0.3115	0.0747	YES
-	ID412	O=C(ON=C(C)SC)N(C)SN(C(=O)ON=C(C)SC)C[7][157][23][AM][Adult][2]	9.4863	0.886	-0.2957	1.1817	1.0766	YES
#	ID413	O=C3N(Nc1ccccc1)C(=NC3(c2ccccc2)C)SC[4][227][23][AM][Larva][8]	5.0024	-1.267	-1.4281	0.1611	1.0676	YES
+	ID414	O=C3N(Nc1ccccc1)C(=NC3(c2ccccc2)C)SC[4][227][23][AM][Adult][4]	7.4648	-2.204	-0.8062	-1.3978	1.0699	YES
-	ID415	CSSC[16][127][3][AM][Adult][2]	4.3857	-2	-1.5839	-0.4161	3.0203	YES
#	ID416	FC(F)C(F)(F)OCC(c1ccc(cc1Cl)Cl)Cn2ncnc2[230][157][217][AM][Larva][8]	0.8412	-2.794	-2.4791	-0.3149	2.0792	YES
+	ID418	Fc1ccc(cc1)C3(OC3(c2ccccc2Cl))(Cn4ncnc4)[26][71][217][AM][Adult][2]	6.473	-1.919	-1.0567	-0.8623	3.1107	No
+	ID419	Fc3ccc(Oc2ccnc1cc(cc(c12)Cl)Cl)cc3[7][71][396][AM][Larva][8]	4.5738	-2.63	-1.5364	-1.0936	2.0563	YES
*	ID420	N#CC(c1ccccc1)(Cn2ncnc2)CCc3ccc(cc3)Cl[91][157][707][AM][Larva][8]	3.3265	-1.825	-1.8514	0.0264	2.0847	YES
-	ID421	N#CC(c1ccccc1)(Cn2ncnc2)CCc3ccc(cc3)Cl[91][157][707][AM][Adult][2]	4.9887	-0.74	-1.4316	0.6916	2.0847	YES
-	ID422	N#Cc1cc(c(O)c(c1)Br)Br[4][49][5][AM][Adult][2]	6.1499	-0.519	-1.1383	0.6193	1.0748	YES
-	ID424	N#Cc1nn(c(N)c1S(=O)C(F)(F)F)c2c(cc(cc2Cl)C(F)(F)F)Cl[2][157][71][AM][Adult][2]	11.6349	0.91	0.247	0.663	1.0938	YES
+	ID426	N#Cc1nn(c(N)c1S(=O)C(F)(F)F)c2c(cc(cc2Cl)C(F)(F)F)Cl[2][157][71][AM][Larva][4]	11.4506	1.662	0.2005	1.4615	1.0964	YES
*	ID427	N#Cc1nn(c(N)c1S(=O)C(F)(F)F)c2c(cc(cc2Cl)C(F)(F)F)Cl[2][157][71][AM][Adult][1]	12.2459	0.721	0.4013	0.3197	1.0948	YES
-	ID429	N#Cc1nn(c(N)c1S(=O)C(F)(F)F)c2c(cc(cc2Cl)C(F)(F)F)Cl[2][157][71][AM][Larva][3]	12.0279	1.623	0.3463	1.2767	1.0962	YES
+	ID430	N#CN=C2N(Cc1cnc(cc1)Cl)CCS2[13][201][708][AM][Adult][2]	7.7665	-1.354	-0.73	-0.624	3.0495	YES
-	ID432	N#CN=C2N(Cc1cnc(cc1)Cl)CCS2[13][201][708][BT][Adult][2]	8.5602	-1.294	-0.5295	-0.7645	4.049	No
-	ID433	N#CN=C2N(Cc1cnc(cc1)Cl)CCS2[13][201][708][BT][Adult][3]	9.9377	-1.215	-0.1816	-1.0334	4.0512	No
+	ID434	O=C(O)C(NC(=O)C(N)CSSCC(N)C(=O)NC(C(=O)O)Cc1ccc(O)cc1)Cc2ccc(O)cc2[82][49][5][AM][Adult][2]	13.6957	0.977	0.7675	0.2095	2.0934	YES
#	ID435	O=C(O)C(NC(=O)C(N)CSSCC(N)C(=O)NC(C(=O)O)Cc1ccc(O)cc1)Cc2ccc(O)cc2[82][49][5][BT2][Adult][2]	14.4895	0.551	0.968	-0.417	3.0929	No
+	ID436	n1cc(ccc1Cl)CN2C(=NCC2)N[19][129][71][AM][Adult][2]	4.6308	0	-1.522	1.522	2.0386	YES
-	ID437	n1cc(ccc1Cl)CN2C(=NCC2)N[19][129][71][AM][Adult][3]	6.0082	0	-1.1741	1.1741	2.0408	YES
+	ID438	n1cc(ccc1Cl)CN2C(=NCC2)N[19][129][71][AM][Adult][4]	5.431	0	-1.3199	1.3199	2.041	YES
-	ID439	O=C(O)c1nc(cc(N)c1Cl)Cl[6][71][23][AM][Adult][2]	5.563	-2.079	-1.2865	-0.7925	0.035	YES
-	ID441	O=C1C(=C(N)C=NN1c2ccccc2)Cl[2][156][70][AM][Adult][2]	4.6318	-2.301	-1.5217	-0.7793	3.0335	YES
*	ID442	n1c(nc(nc1N)NC2CC2)N[141][228][67][AM][Adult][2]	2.2194	-2.27	-2.131	-0.139	1.0338	YES
*	ID443	O=[N+]([O-])NC1=NCC(O)N1Cc2cnc(cc2)Cl[6][71][70][AM][Adult][3]	14.3847	0.686	0.9415	-0.2555	2.046	YES
#	ID444	O=[N+]([O-])NC1=NCC(O)N1Cc2cnc(cc2)Cl[6][71][70][AM][Adult][4]	13.8074	0.654	0.7957	-0.1417	2.0461	YES
*	ID445	O=[N+]([O-])NC1=NCC(O)N1Cc2cnc(cc2)Cl[6][71][70][AM][Adult][2]	13.0072	0.588	0.5936	-0.0056	2.0438	YES
*	ID446	O=[N+]([O-])NC1=NCC(O)N1Cc2cnc(cc2)Cl[6][71][70][AMSC][Adult][2]	13.801	0.799	0.7941	0.0049	3.0432	YES
#	ID447	O=[N+]([O-])NC1=NCCN1Cc2cnc(cc2)Cl[15][71][71][AM][Adult][2]	14.503	1.244	0.9714	0.2726	1.0427	YES
-	ID448	O=[N+]([O-])NC1=NCCN1Cc2cnc(cc2)Cl[15][71][71][AM][Larva][3]	14.896	-0.62	1.0706	-1.6906	1.0451	YES
#	ID451	O=[N+]([O-])NC1=NCCN1Cc2cnc(cc2)Cl[15][71][71][AM][Adult][4]	15.3033	1.432	1.1735	0.2585	1.045	YES
*	ID455	O=[N+]([O-])NC1=NCCN1Cc2cnc(cc2)Cl[15][71][71][AM][Adult][1]	15.114	1.092	1.1257	-0.0337	1.0437	YES
*	ID456	O=[N+]([O-])NC1=NCCN1Cc2cnc(cc2)Cl[15][71][71][AM][Adult][3]	15.8805	1.432	1.3193	0.1127	1.0449	YES
*	ID457	O=[N+]([O-])NC1=NCCN1Cc2cnc(cc2)Cl[15][71][71][AML][Adult][1]	15.9078	1.076	1.3262	-0.2502	2.0431	YES
#	ID458	O=[N+]([O-])NC1=NCCN1Cc2cnc(cc2)Cl[15][71][71][AML][Adult][3]	16.6743	1.526	1.5198	0.0062	2.0443	YES
*	ID460	O=[N+]([O-])NC1=NCCN1Cc2cnc(cc2)Cl[15][71][71][AML][Adult][2]	15.2968	1.54	1.1719	0.3681	2.0421	YES
#	ID469	O=[N+]([O-])NC1=NCCN1Cc2cnc(cc2)Cl[15][71][71][AMSC][Adult][2]	15.2968	1.092	1.1719	-0.0799	2.0421	YES
*	ID477	O=[N+]([O-])NC1=NCCN1Cc2cnc(cc2)Cl[15][71][71][BT][Adult][2]	15.2968	1.42	1.1719	0.2481	2.0421	YES
*	ID478	O=[N+]([O-])NC1=NCCN1Cc2cnc(cc2)Cl[15][71][71][BT][Adult][3]	16.6743	1.377	1.5198	-0.1428	2.0443	YES
+	ID479	O=[N+]([O-])NC1=NCCN1Cc2cnc(cc2)Cl[15][71][71][MR][Adult][14]	15.2008	2.215	1.1476	1.0674	3.0411	YES
*	ID481	O=[N+]([O-])Nc1nccn1Cc2cnc(cc2)Cl[15][71][71][AM][Adult][3]	12.9789	1.538	0.5864	0.9516	0.0531	YES
+	ID482	O=[N+]([O-])Nc1nccn1Cc2cnc(cc2)Cl[15][71][71][AM][Adult][2]	11.6014	1.553	0.2385	1.3145	0.0509	YES
-	ID483	O=[N+]([O-])Nc1nccn1Cc2cnc(cc2)Cl[15][71][71][AM][Adult][4]	12.4016	1.638	0.4407	1.1973	0.0533	YES
*	ID484	O=[N+]([O-])Nc1nccn1Cc2cnc(cc2)Cl[15][71][71][AMSC][Adult][2]	12.3952	1.444	0.439	1.005	1.0504	YES
-	ID485	O=C(NC(=O)c1c(F)cccc1(F))Nc2cc(c(F)c(c2(F))Cl)Cl[23][157][217][AM][Adult][2]	7.8172	-1.857	-0.7172	-1.1398	0.0746	YES
-	ID486	O=C(NC(=O)c1c(F)cccc1(F))Nc2ccc(cc2)Cl[22][227][117][AM][Larva][8]	2.4526	0.014	-2.0721	2.0861	1.0554	YES
-	ID488	O=C(NC(=O)c1c(F)cccc1(F))Nc2ccc(cc2)Cl[22][227][117][AM][Adult][2]	4.1148	-0.959	-1.6523	0.6933	1.0554	YES
+	ID489	O=C(NC(=O)c1c(F)cccc1(F))Nc2ccc(cc2)Cl[22][227][117][BT2][Larva][7]	4.0763	1.253	-1.662	2.915	2.0546	YES
+	ID495	O=C(NC(=O)c1c(F)cccc1(F))Nc2ccc(OC(F)(F)C(F)OC(F)(F)F)c(c2)Cl[57][227][708][AM][Adult][2]	4.3253	-2	-1.5991	-0.4009	1.0845	YES
+	ID496	O=C(NC(=O)c1c(F)cccc1(F))Nc2ccc(OC(F)(F)C(F)OC(F)(F)F)c(c2)Cl[57][227][708][AM][Larva][8]	2.6631	0.976	-2.0189	2.9949	1.0845	YES
-	ID497	O=C(NC(=O)c1ccccc1Cl)Nc2ccc(OC(F)(F)F)cc2[7][229][117][AM][Adult][2]	4.6995	-2.301	-1.5046	-0.7964	1.0598	YES
-	ID499	O=C(Nc2ccccc2(c1ccc(cc1)Cl))c3cccnc3Cl[22][229][117][AM][Adult][2]	4.6709	-2.22	-1.5119	-0.7081	3.0593	No
*	ID500	O=C(Nc2ccccc2(c1ccc(cc1)Cl))c3cccnc3Cl[22][229][117][AM][Larva][8]	3.0087	-2.384	-1.9317	-0.4523	3.0594	No
+	ID501	O=C(NCCc1ncc(cc1Cl)C(F)(F)F)c2ccccc2C(F)(F)F[23][227][117][AM][Larva][3]	5.977	-1.778	-1.182	-0.596	0.0715	YES
-	ID502	O=C(NCCc1ncc(cc1Cl)C(F)(F)F)c2ccccc2C(F)(F)F[23][227][117][BT2][Adult][2]	6.3778	-1.966	-1.0808	-0.8852	1.0686	YES
+	ID503	O=C(O)c1cnc(cc1)Cl[2][23][23][AM][Adult][4]	1.3655	0	-2.3467	2.3467	0.0303	YES
+	ID504	O=C(O)c1cnc(cc1)Cl[2][23][23][AM][Adult][3]	1.9427	0	-2.2009	2.2009	0.0301	YES
-	ID505	O=C(O)c1cnc(cc1)Cl[2][23][23][AM][Adult][2]	0.5653	0	-2.5488	2.5488	0.0279	YES
#	ID506	O=C(O)c1cnc(cc1)Cl[2][23][23][AMSC][Adult][2]	1.359	-2.085	-2.3483	0.2633	1.0274	YES
+	ID507	O=C(O)c1nc(ccc1Cl)Cl[6][71][23][AM][Larva][8]	2.9561	-2.754	-1.9449	-0.8091	0.0328	YES
-	ID508	O=C(O)CNCP(=O)(O)O[4][31][7][AM][Adult][2]	8.4757	-2.26	-0.5509	-1.7091	2.026	YES
#	ID509	O=C(O)COc1cc(c(cc1Cl)Cl)Cl[23][71][23][AM][Adult][2]	3.3744	-1.996	-1.8393	-0.1567	0.0403	YES
#	ID510	O=C(O)COc1cc(c(cc1Cl)Cl)Cl[23][71][23][AM][Larva][8]	1.7122	-2.685	-2.2591	-0.4259	0.0403	YES
*	ID511	O=C(O)COc1ccc(cc1Cl)Cl[2][71][23][AM][Larva][8]	1.0757	-2.121	-2.4199	0.2989	0.0346	YES
#	ID512	O=C(O)COc1ccc(cc1Cl)Cl[2][71][23][AM][Adult][2]	2.7379	-2	-2.0001	0.0001	0.0346	YES
#	ID516	O=C1OCC(=C1)N(Cc2cnc(cc2)Cl)CC(F)F[7][71][70][AML][Adult][1]	8.145	-0.272	-0.6344	0.3624	3.0456	YES
*	ID517	O=C1OCC(=C1)N(Cc2cnc(cc2)Cl)CC(F)F[7][71][70][AML][Adult][2]	7.5341	-0.476	-0.7887	0.3127	3.0446	YES
*	ID520	O=C1OCC(=C1)N(Cc2cnc(cc2)Cl)CC(F)F[7][71][70][BT2][Adult][2]	7.5341	-0.93	-0.7887	-0.1413	3.0446	YES
+	ID521	O=C1N(C(=O)C2CC=CCC12)SC(Cl)(Cl)Cl[1][23][23][AM][Adult][3]	5.4883	-2.029	-1.3054	-0.7236	0.061	YES
#	ID522	O=C1N(C(=O)C2CC=CCC12)SC(Cl)(Cl)Cl[1][23][23][AM][Larva][7]	3.2786	-1.623	-1.8635	0.2405	0.0586	YES
*	ID523	O=C1N(C(=O)C2CC=CCC12)SC(Cl)(Cl)Cl[1][23][23][OL][Adult][2]	4.9046	-2.002	-1.4528	-0.5492	1.0582	YES
-	ID524	O=C1N(C(=O)C2CC=CCC12)SC(Cl)(Cl)Cl[1][23][23][OL][Adult][3]	6.2821	-1.674	-1.1049	-0.5691	1.0604	YES
*	ID525	O=C1N(C(=O)C2CC=CCC12)SC(Cl)(Cl)Cl[1][23][23][OL][Adult][7]	5.0568	-1.036	-1.4144	0.3784	1.0579	YES
-	ID526	O=C1N(C(=O)C2CC=CCC12)SC(Cl)(Cl)Cl[1][23][23][OL][Adult][1]	5.5156	-2.088	-1.2985	-0.7895	1.0592	YES
-	ID527	O=C1N(C(=O)C2CC=CCC12)SC(Cl)(Cl)Cl[1][23][23][AM][Adult][2]	4.1108	-2.301	-1.6533	-0.6477	0.0588	YES
-	ID531	O=C1NCCN1Cc2cnc(cc2)Cl[8][41][23][AM][Adult][4]	7.0228	0	-0.9179	0.9179	1.0384	YES
+	ID532	O=C1NCCN1Cc2cnc(cc2)Cl[8][41][23][AM][Adult][2]	6.2226	0	-1.12	1.12	1.036	YES
+	ID533	O=C1NCCN1Cc2cnc(cc2)Cl[8][41][23][AM][Adult][3]	7.6	0	-0.7721	0.7721	1.0382	YES
+	ID534	O=C1NCCN1Cc2cnc(cc2)Cl[8][41][23][AMSC][Adult][2]	7.0163	-1.998	-0.9195	-1.0785	2.0355	YES
+	ID535	O=CNC(N1CCN(CC1)C(NC=O)C(Cl)(Cl)Cl)C(Cl)(Cl)Cl[2][49][117][AM][Adult][2]	8.4695	-2	-0.5525	-1.4475	0.0508	YES
#	ID536	OC(c1cncnc1)(c2ccc(cc2)Cl)c3ccccc3Cl[23][229][117][AM][Adult][2]	4.9603	-1	-1.4387	0.4387	2.0606	YES
+	ID537	OC(Cc1ccccc1Cl)(CN2NC=NC2=S)C3(CC3)Cl[4][227][117][AM][Larva][3]	8.6066	-2.241	-0.5178	-1.7232	1.0733	YES
#	ID538	OC(Cc1ccccc1Cl)(CN2NC=NC2=S)C3(CC3)Cl[4][227][117][AM][Adult][2]	8.2136	-1.851	-0.6171	-1.2339	1.0709	YES
#	ID539	OC(Cc1ccccc1Cl)(CN2NC=NC2=S)C3(CC3)Cl[4][227][117][AM][Larva][8]	6.5514	-2.058	-1.0369	-1.0211	1.0709	YES
*	ID540	Fc1ccc(cc1)C(O)(c2ccccc2(F))Cn3ncnc3[23][227][20][AM][Adult][2]	1.8444	-1.699	-2.2257	0.5267	4.0595	No
